# Supplementary material for: Impact of Ivabradine on renal function in septic patient with early renal impairment
Source: Ain-Shams J Anesthesiol. 2021 Jul 13;13(1):45. doi: 10.1186/s42077-021-00162-6 (PMC8276210; doi:10.1186/s42077-021-00162-6)
Supplement: Supplementary file 1 — Additional file 1. [file 42077_2021_162_MOESM1_ESM.xls]

## Sheet: Sheet1
No.	GG	Age (years)	Weight (kg)	Cause Of Sepesis	Amount of fluid prior to inclusion	Serum lactate	MAB	CVP	MIXED OXGEN S%	HERAT RATE	SERUM CYSTEICE	estimated glomerular ﬁltration rate based on cystatin C (ml/min/1.73 m2)	DAILY URINE OUTPUT	DAILY NOREPIEPHRINE : 0.3-0.5 MI/KG/MIN	Heart rate 0	Heart rate 1	Heart rate 2	Heart rate 3	URINE OUTPUT 0	URINE OUTPUT 1	URINE OUTPUT 2	URINE OUTPUT 3	S CYSTEINCE 0	S CYSTEINCE 1	S CYSTEINCE 2	S CYSTEINCE 3	GFR 0	GFR 1	GFR 2	GFR 3	NUMBER NEED HD	VASOPRESOOR 0	VASOPRESOOR 1	VASOPRESOOR 2	VASOPRESOOR 3	Length of stay	Mortality
1	Group C	38	80	Necrotizing fasciitis	4867	2.39	68	11	65	125	1.69	45	887	0.53	125	110	94	92	817	965	1690	1791	1.69	1.52	1.43	1.23	45	65	81	93	No	0.36	0.34	0.25	0.11	No	No
2	Group C	54	89	Abdominal	5034	1.62	69	11	72	98	1.76	41	771	0.24	98	94	90	88	764	914	1425	1975	1.76	1.62	1.4	1.13	49	74	77	90	No	0.49	0.36	0.23	0.16	Yes	No
3	Group C	47	89	Abdominal	6085	1.62	68	8	73	96	1.76	46	897	0.35	96	87	85	83	920	1370	1431	2027	1.76	1.57	1.35	1.2	39	65	78	93	No	0.38	0.39	0.24	0.11	Yes	No
4	Group C	37	81	Septic wound	4971	2.92	66	8	72	95	1.6	42	724	0.27	95	90	85	80	814	1291	1512	1765	1.6	1.4	1.26	0.98	50	71	75	94	No	0.47	0.35	0.26	0.12	Yes	No
5	Group C	50	82	Pneumonia	6473	1.85	69	12	71	96	1.67	44	713	0.85	96	94	91	87	781	1150	1550	1748	1.67	1.56	1.37	1.08	48	78	80	90	Yes	0.32	0.39	0.2	0.12	Yes	No
6	Group C	58	80	Pneumonia	5175	1.57	69	11	66	95	2.08	48	789	0.35	95	95	87	80	732	826	1595	1753	2.08	1.61	1.28	1.2	49	72	77	92	No	0.49	0.38	0.33	0.16	No	No
7	Group C	36	78	Pneumonia	5123	2.58	67	10	66	97	1.58	40	743	0.32	97	96	93	90	744	991	1432	1748	1.58	1.34	1.3	1.22	41	65	89	93	No	0.35	0.4	0.39	0.19	No	No
8	Group C	47	86	Abdominal	5106	1.53	69	9	74	95	1.91	41	1026	0.75	95	89	84	83	877	850	1513	1952	1.91	1.64	1.5	1.34	44	78	75	106	No	0.37	0.31	0.33	0.12	Yes	No
9	Group C	45	85	Pneumonia	5134	2.08	68	10	74	94	1.56	43	987	0.34	94	90	87	84	822	1330	1701	1837	1.56	1.34	1.24	1.1	40	68	80	97	No	0.33	0.38	0.25	0.12	Yes	Yes
10	Group C	53	83	Pneumonia	5037	2.33	70	8	67	94	1.89	46	976	0.45	94	93	90	89	861	1189	1462	1745	1.89	1.63	1.53	1.4	39	75	78	96	No	0.41	0.38	0.26	0.16	No	Yes
11	Group C	30	93	Abdominal	5248	1.62	68	12	66	92	1.7	41	898	0.62	92	87	83	80	802	845	1590	1758	1.7	1.56	1.4	1.25	39	77	75	109	No	0.47	0.37	0.2	0.16	Yes	No
12	Group C	58	78	Pneumonia	5423	1.74	69	8	68	94	1.97	48	752	0.26	94	90	87	84	785	1187	1799	1752	1.97	1.85	1.62	1.3	44	65	76	94	No	0.37	0.39	0.2	0.11	Yes	No
13	Group C	42	86	Abdominal	6113	1.57	69	11	65	95	1.61	42	874	0.3	95	93	80	78	754	1216	1404	1856	1.61	1.58	1.26	1.08	44	71	81	102	No	0.42	0.31	0.2	0.17	Yes	No
14	Group C	38	80	Pneumonia	6248	1.74	69	9	70	97	1.53	44	732	0.37	97	95	90	87	815	1205	1581	1790	1.53	1.38	1.2	1	40	67	75	109	No	0.49	0.35	0.21	0.11	No	No
15	Group C	18	103	Pneumonia	4975	2.63	70	10	73	105	2.1	42	1001	0.35	105	100	94	93	812	1116	1523	1785	2.1	1.88	1.56	1.5	45	73	84	99	No	0.42	0.37	0.28	0.14	No	No
16	Group C	54	80	Pneumonia	4815	1.96	66	11	73	98	1.53	42	713	0.55	98	87	83	80	917	1015	1425	1745	1.53	1.45	1.12	0.95	46	77	75	91	No	0.33	0.36	0.24	0.15	No	No
17	Group C	48	79	Pneumonia	5024	3	69	10	70	95	1.7	43	789	0.5	95	90	85	84	767	950	1412	1788	1.7	1.8	1.5	1.26	50	65	79	90	Yes	0.47	0.37	0.33	0.14	Yes	No
18	Group C	33	78	Pneumonia	6113	2.37	67	9	72	96	1.69	49	787	0.37	96	90	88	87	819	1125	1611	2308	1.69	1.6	1.43	1.34	50	69	75	92	No	0.45	0.32	0.22	0.1	Yes	No
19	Group C	45	76	Abdominal	5436	1.84	69	10	68	97	1.74	40	810	0.62	97	93	77	83	1059	1229	1980	1745	1.74	1.68	1.5	1.45	45	71	77	99	No	0.45	0.32	0.2	0.11	Yes	No
20	Group C	52	75	Necrotizing fasciitis	5412	2.07	68	9	65	94	1.61	47	915	0.39	94	89	77	80	761	1247	1761	1902	1.61	1.54	1.43	1.4	49	75	77	109	Yes	0.48	0.35	0.36	0.17	No	No
21	Group C	58	83	Pneumonia	6192	1.65	70	8	67	99	1.75	46	1098	0.35	99	95	90	85	1034	1215	1806	2006	1.75	1.6	1.32	1.26	43	65	87	92	No	0.37	0.37	0.4	0.19	No	No
22	Group C	50	81	Abdominal	5499	1.59	67	10	67	95	1.65	48	855	0.44	95	92	78	83	814	813	1423	1874	1.65	1.52	1.26	1.2	47	66	81	91	Yes	0.44	0.39	0.27	0.14	No	No
23	Group C	45	78	Septic wound	5289	1.57	69	8	73	104	1.61	46	766	0.61	104	99	80	78	751	1232	1587	1754	1.61	1.53	1.3	1.15	43	70	78	104	No	0.32	0.33	0.23	0.11	No	No
24	Group C	23	110	Pneumonia	5325	1.54	66	10	65	114	1.62	49	799	0.29	114	107	100	98	846	1172	1422	1815	1.62	1.6	1.26	0.93	45	67	85	95	No	0.33	0.31	0.25	0.13	No	No
25	Group C	45	77	Abdominal	5145	1.56	66	10	73	95	1.52	44	811	0.63	95	88	81	80	993	1119	1954	1742	1.52	1.5	1.4	1.23	43	67	85	93	No	0.37	0.34	0.31	0.2	No	No
26	Group I	46	104	Pneumonia	5501	2.12	67	10	74	94	1.71	47	911	0.8	94	84	78	65	732	1238	1751	2000	1.71	1.58	1.23	0.97	48	76	86	110	No	0.43	0.33	0.4	0.13	No	No
27	Group I	48	80	Abdominal	5198	1.78	66	9	69	95	1.88	44	813	0.46	95	89	76	70	717	1362	1718	1924	1.88	1.62	1.4	1.12	41	78	81	104	No	0.34	0.33	0.39	0.17	No	No
28	Group I	57	80	Pneumonia	5307	2.28	67	10	67	98	1.78	50	789	0.63	98	82	77	69	768	1069	1514	2029	1.78	1.53	1.26	1.15	48	80	77	108	No	0.41	0.37	0.31	0.17	No	No
29	Group I	35	107	Abdominal	5653	2.44	69	12	65	95	1.68	50	945	0.78	95	87	80	75	923	1057	1774	2039	1.68	1.42	1.12	0.95	48	79	88	96	No	0.36	0.33	0.38	0.15	No	No
30	Group I	60	81	Septic wound	5647	2.85	69	12	72	98	1.69	45	716	0.38	98	85	77	68	791	1196	1622	2451	1.69	1.42	1.1	0.97	44	65	87	110	No	0.33	0.34	0.4	0.16	No	No
31	Group I	50	82	Pneumonia	4805	2.99	70	10	67	95	2.11	48	715	0.82	95	89	78	70	790	1247	1407	2324	2.11	1.58	1.3	1.12	44	75	90	91	No	0.49	0.35	0.36	0.19	Yes	No
32	Group I	51	78	Pneumonia	6213	2.44	68	8	66	95	1.58	40	1081	0.54	95	89	76	67	978	949	1677	2299	1.58	1.2	1.1	0.96	48	66	81	96	No	0.37	0.31	0.2	0.13	No	No
33	Group I	53	85	Necrotizing fasciitis	5124	2.36	70	9	69	97	2.12	45	776	0.23	97	87	78	66	703	853	1660	1741	2.12	1.64	1.2	1.14	46	77	88	108	No	0.38	0.34	0.22	0.19	No	Yes
34	Group I	59	80	Pneumonia	5365	2.08	68	10	73	96	1.86	44	810	0.25	96	90	80	68	728	851	1838	2468	1.86	1.52	1.23	1.13	39	80	77	107	No	0.43	0.31	0.22	0.12	No	Yes
35	Group I	48	78	Abdominal	5683	2.55	66	11	70	100	1.75	49	893	0.29	100	85	84	65	934	1139	1915	2300	1.75	1.3	1.08	0.85	41	76	76	93	No	0.31	0.38	0.26	0.13	No	No
36	Group I	53	82	Pneumonia	5471	1.88	65	10	73	95	1.9	47	745	0.86	95	90	77	67	793	811	1623	1919	1.9	1.45	1.12	0.96	41	73	83	109	No	0.5	0.32	0.27	0.14	Yes	No
37	Group I	31	82	Pneumonia	4950	1.6	67	12	73	108	1.65	39	984	0.34	108	86	80	75	723	898	1472	2010	1.65	1.23	0.97	0.84	43	66	90	108	No	0.42	0.34	0.38	0.11	No	No
38	Group I	54	97	Abdominal	6471	2.14	65	9	74	95	1.62	46	1067	0.45	95	82	76	72	960	1257	1681	1948	1.62	1.26	0.94	0.9	41	74	80	110	No	0.34	0.31	0.24	0.19	No	No
39	Group I	45	77	Pneumonia	5655	1.89	65	9	74	94	1.71	42	815	0.23	94	88	85	74	764	1034	1737	2345	1.71	1.53	1.12	0.92	47	69	85	110	No	0.41	0.39	0.31	0.16	No	No
40	Group I	58	81	Pneumonia	5248	2.14	68	9	68	98	1.78	43	718	0.34	98	94	76	65	850	1376	1860	2071	1.78	1.43	1.2	1.18	45	76	89	109	No	0.39	0.33	0.2	0.16	No	No
41	Group I	38	79	Abdominal	5004	2.17	67	10	73	98	1.69	47	769	0.44	98	87	79	65	1090	1232	1582	1749	1.69	1.2	0.95	0.8	39	69	76	92	Yes	0.35	0.36	0.4	0.16	No	No
42	Group I	43	89	Pneumonia	5632	1.57	68	12	73	100	1.56	48	925	0.36	100	95	81	67	751	1135	1850	1904	1.56	1.35	1.12	1	40	73	90	96	No	0.32	0.39	0.35	0.19	Yes	No
43	Group I	30	79	Abdominal	4840	1.62	68	11	74	94	1.66	48	730	0.46	94	89	75	71	996	1327	1876	2309	1.66	1.5	1.21	0.8	47	76	78	103	No	0.48	0.33	0.38	0.19	Yes	No
44	Group I	32	76	Septic wound	5023	1.58	68	10	70	95	2.04	46	823	0.35	95	85	75	68	923	1214	1419	2274	2.04	1.52	1.2	0.97	47	76	90	94	No	0.31	0.37	0.34	0.11	Yes	No
45	Group I	30	83	Necrotizing fasciitis	5597	2.93	66	12	68	94	1.59	50	1087	0.3	94	85	75	71	817	901	1786	2101	1.59	1.26	0.9	0.86	40	70	90	93	No	0.42	0.37	0.38	0.17	No	No
46	Group I	48	80	Pneumonia	5634	2.27	65	9	65	95	1.95	40	755	0.69	95	84	74	66	767	1307	1945	2213	1.95	1.4	1.2	1.1	47	77	75	109	Yes	0.46	0.32	0.4	0.18	Yes	No
47	Group I	31	86	Abdominal	5050	1.52	69	11	73	95	1.82	44	751	0.67	95	87	85	75	915	881	1420	2194	1.82	1.38	1.06	0.85	48	69	76	109	No	0.33	0.35	0.28	0.13	Yes	No
48	Group I	51	99	Pneumonia	5322	2.34	68	11	65	96	1.76	49	755	0.47	96	86	78	67	785	869	1929	2331	1.76	1.5	1.25	1.08	40	74	76	105	No	0.38	0.34	0.37	0.18	No	No
49	Group I	37	82	Pneumonia	5036	1.67	70	10	68	97	2.1	44	862	0.38	97	83	79	65	812	1045	1576	2417	2.1	1.64	1.3	1.16	46	78	87	109	No	0.41	0.4	0.32	0.17	Yes	No
50	Group I	45	106	Necrotizing fasciitis	5421	2.62	70	10	71	104	1.68	49	715	0.27	104	88	80	69	730	1012	1483	2189	1.68	1.1	0.96	0.8	48	72	78	104	No	0.5	0.39	0.4	0.16	Yes	No
